# Supplementary material for: Caffeic Acid Phenethyl Ester Causes p21Cip1 Induction, Akt Signaling Reduction, and Growth Inhibition in PC-3 Human Prostate Cancer Cells
Source: PLoS One. 2012 Feb 7;7(2):e31286. doi: 10.1371/journal.pone.0031286 (PMC3274546; doi:10.1371/journal.pone.0031286)
Supplement: Table S1 — List of differentially expressed genes at 24 h post CAPE treatment. Differentially expressed gene at 24 h post CAPE treatment was shown and value of these genes at 72 h post CAPE treatment was also shown for comparison. (XLS) [file pone.0031286.s004.xls]

## Sheet: 24h-affected genes
Supplemental Table 1. List of differentially expressed genes at 24h post CAPE treatment. Profile of gene expression at 72 h is also provided for comparison.
ProbeID	p-value	Fold change (24h)	regulation	24h control (normalized)	24h CAPE (normalized)	72h control (normalized)	72h CAPE (normalized)	Symbol	Entrez_Gene_ID	GO(Avadis)	Accession	Definition
5340129	0.00576275	2.25054	up	-1.15034	0.0199329	-0.268628	0.703136	AKR1C2	1646	GO:0005737|GO:0006629|GO:0006693|GO:0007586|GO:0008202|GO:0055114|GO:0016491|GO:0032052|GO:0047026|GO:0047115	NM_001354.4	Homo sapiens aldo-keto reductase family 1, member C2 (dihydrodiol dehydrogenase 2; bile acid binding protein; 3-alpha hydroxysteroid dehydrogenase, type III) (AKR1C2), transcript variant 1, mRNA. XM_943424 XM_943425 XM_943427
7210632	0.033878	1.70675	up	-1.00389	-0.232643	0.335741	0.865795	AKR1C3	8644	GO:0005622|GO:0005737|GO:0006693|GO:0055114|GO:0004033|GO:0016491|GO:0047017|GO:0047026|GO:0047045|GO:0047115|GO:0050327	NM_003739.4	Homo sapiens aldo-keto reductase family 1, member C3 (3-alpha hydroxysteroid dehydrogenase, type II) (AKR1C3), mRNA.
3120598	0.00248697	2.18645	up	-0.695147	0.433444	-0.293683	0.566996	AKR1C4	1109	GO:0005737|GO:0005829|GO:0008209|GO:0015721|GO:0055114|GO:0004033|GO:0004033|GO:0009055|GO:0015125|GO:0016491|GO:0047042|GO:0047743	NM_001818.2	Homo sapiens aldo-keto reductase family 1, member C4 (chlordecone reductase; 3-alpha hydroxysteroid dehydrogenase, type I; dihydrodiol dehydrogenase 4) (AKR1C4), mRNA.
2360551	0.00325658	1.51222	down	0.543739	-0.0529292	0.0211096	-0.521072	ALDH1A3	220	GO:0005737|GO:0006066|GO:0006629|GO:0055114|GO:0004028|GO:0004030|GO:0016491	NM_000693.2	Homo sapiens aldehyde dehydrogenase 1 family, member A3 (ALDH1A3), mRNA.
5960181	0.000177676	1.5658	up	-0.559857	0.0870434	0.0101949	0.215725	ASNS	440	GO:0005625|GO:0005829|GO:0006529|GO:0006541|GO:0008152|GO:0008652|GO:0042149|GO:0043066|GO:0045931|GO:0004066|GO:0004066|GO:0004066|GO:0004066|GO:0004066|GO:0016874	NM_133436.1	Homo sapiens asparagine synthetase (ASNS), transcript variant 1, mRNA.
1510296	0.0313551	1.79352	up	-0.778064	0.0647278	0.160484	0.178489	ASNS	440	GO:0005625|GO:0005829|GO:0006529|GO:0006541|GO:0008152|GO:0008652|GO:0042149|GO:0043066|GO:0045931|GO:0004066|GO:0004066|GO:0004066|GO:0004066|GO:0004066|GO:0016874	NM_133436.1	Homo sapiens asparagine synthetase (ASNS), transcript variant 1, mRNA.
2640735	0.0498835	1.53531	up	-0.754398	-0.135868	0.434858	0.262982	BHLHB2	8553	GO:0005634|GO:0045892|GO:0003700|GO:0005515|GO:0016564	NM_003670.1	Homo sapiens basic helix-loop-helix domain containing, class B, 2 (BHLHB2), mRNA.
3370768	0.00877004	1.67023	up	-0.636036	0.10401	-0.114927	0.606261	C1orf24	116496		NM_052966.1	Homo sapiens chromosome 1 open reading frame 24 (C1orf24), transcript variant 2, mRNA.
1230047	0.0170688	1.6648	up	-0.821045	-0.0856942	0.371911	0.6972	CBS	875	GO:0005634|GO:0005730|GO:0005737|GO:0006535|GO:0008152|GO:0008652|GO:0019343|GO:0004122|GO:0005506|GO:0016829|GO:0030170|GO:0046872	NM_000071.1	Homo sapiens cystathionine-beta-synthase (CBS), mRNA.
4220246	0.033041	1.55941	up	-0.120858	0.520142	-0.757924	0.0548449	CCL20	6364	GO:0005576|GO:0005615|GO:0006935|GO:0006954|GO:0006955|GO:0007165|GO:0007267|GO:0042742|GO:0005125|GO:0005515|GO:0008009	NM_004591.1	Homo sapiens chemokine (C-C motif) ligand 20 (CCL20), mRNA.
4230201	0.000162449	1.7535	up	-0.110524	0.699713	-0.468113	0.421734	CDKN1A	1026	GO:0000307|GO:0005634|GO:0005654|GO:0005654|GO:0005654|GO:0005654|GO:0005654|GO:0005654|GO:0005654|GO:0005737|GO:0005829|GO:0005829|GO:0005829|GO:0000082|GO:0000086|GO:0006974|GO:0007050|GO:0008285|GO:0008629|GO:0009411|GO:0030308|GO:0030890|GO:0031668|GO:0042326|GO:0043066|GO:0043071|GO:0045736|GO:0048146|GO:0004860|GO:0004861|GO:0004861|GO:0008270|GO:0030332|GO:0046872	NM_000389.2	Homo sapiens cyclin-dependent kinase inhibitor 1A (p21, Cip1) (CDKN1A), transcript variant 1, mRNA.
60138	0.0268496	1.78376	up	-0.926212	-0.0912898	0.210845	0.498553	CTH	1491	GO:0005737|GO:0008652|GO:0019344|GO:0004123|GO:0016829|GO:0030170	NM_153742.3	Homo sapiens cystathionase (cystathionine gamma-lyase) (CTH), transcript variant 2, mRNA.
4670390	0.00278509	2.14122	up	-0.506461	0.591974	-1.37166	0.375186	CXCL2	2920	GO:0005576|GO:0005615|GO:0005625|GO:0006935|GO:0006954|GO:0006955|GO:0008009	NM_002089.3	Homo sapiens chemokine (C-X-C motif) ligand 2 (CXCL2), mRNA.
380010	0.00436849	1.94183	up	-0.413947	0.543469	-1.44084	0.453164	CXCL5	6374	GO:0005576|GO:0005615|GO:0006935|GO:0006955|GO:0007165|GO:0007267|GO:0008284|GO:0008009	NM_002994.3	Homo sapiens chemokine (C-X-C motif) ligand 5 (CXCL5), mRNA.
2120053	0.0273685	4.37845	down	1.02924	-1.10118	0.922835	-0.531248	CYP1B1	1545	GO:0005783|GO:0005789|GO:0005792|GO:0016020|GO:0007601|GO:0055114|GO:0004497|GO:0005506|GO:0009055|GO:0020037|GO:0004497|GO:0005506|GO:0005515|GO:0009055|GO:0019825|GO:0020037|GO:0046872|GO:0050381	NM_000104.2	Homo sapiens cytochrome P450, family 1, subfamily B, polypeptide 1 (CYP1B1), mRNA.
3190148	0.00741064	2.27433	up	-1.49297	-0.307526	1.12103	0.500203	DDIT4	54541	GO:0005622|GO:0005737|GO:0006915|GO:0009968	NM_019058.2	Homo sapiens DNA-damage-inducible transcript 4 (DDIT4), mRNA.
2760164	0.0055345	1.72099	up	-0.41151	0.371728	-0.359489	0.543791	DNAJB9	4189	GO:0005634|GO:0005730|GO:0005737|GO:0005783|GO:0006457|GO:0030188|GO:0031072|GO:0051082	NM_012328.1	Homo sapiens DnaJ (Hsp40) homolog, subfamily B, member 9 (DNAJB9), mRNA.
6860377	0.00228054	1.69384	up	-0.723499	0.0368029	0.0484168	0.923284	DUSP1	1843	GO:0006470|GO:0006979|GO:0007049|GO:0004726|GO:0005515|GO:0016787|GO:0017017	NM_004417.2	Homo sapiens dual specificity phosphatase 1 (DUSP1), mRNA.
5390161	0.0112308	2.07815	up	-0.795713	0.259586	-0.151462	0.510339	DUSP5	1847	GO:0005634|GO:0006470|GO:0004725|GO:0016787|GO:0017017	NM_004419.3	Homo sapiens dual specificity phosphatase 5 (DUSP5), mRNA.
7100639	0.00561257	1.7605	up	-0.945551	-0.12957	0.30333	0.356216	ERRFI1	54206	GO:0005737|GO:0006950|GO:0005100|GO:0005515	NM_018948.2	Homo sapiens ERBB receptor feedback inhibitor 1 (ERRFI1), mRNA.
3940427	0.00387019	1.55486	up	-0.0839397	0.552845	-0.481617	0.397683	ESM1	11082	GO:0005576|GO:0005576|GO:0001558|GO:0008150|GO:0001558|GO:0005515|GO:0005520|GO:0008083|GO:0005520	NM_007036.2	Homo sapiens endothelial cell-specific molecule 1 (ESM1), mRNA.
3870500	0.03358	1.5826	up	-0.677334	-0.015041	0.0685991	0.125196	FOXD1	2297	GO:0005634|GO:0006350|GO:0006355|GO:0003700|GO:0008301|GO:0043565	NM_004472.2	Homo sapiens forkhead box D1 (FOXD1), mRNA.
1260068	0.0233226	1.788	up	-0.70278	0.135569	-0.426999	0.12218	FST	10468	GO:0005576|GO:0000122|GO:0007276|GO:0007389|GO:0008585|GO:0030509|GO:0031069|GO:0042475|GO:0043616|GO:0045596|GO:0046882|GO:0051798|GO:0005515|GO:0005515|GO:0017106	NM_006350.2	Homo sapiens follistatin (FST), transcript variant FST317, mRNA.
6020286	0.00576164	1.92785	up	-0.848649	0.0983458	-0.273832	0.247219	FST	10468	GO:0005576|GO:0000122|GO:0007276|GO:0007389|GO:0008585|GO:0030509|GO:0031069|GO:0042475|GO:0043616|GO:0045596|GO:0046882|GO:0051798|GO:0005515|GO:0005515|GO:0017106	NM_013409.1	Homo sapiens follistatin (FST), transcript variant FST344, mRNA.
5090671	0.0216897	2.27303	up	-1.32596	-0.141348	0.596553	2.52217	GDF15	9518	GO:0005576|GO:0005615|GO:0005794|GO:0007165|GO:0007179|GO:0007267|GO:0005125|GO:0008083	NM_004864.1	Homo sapiens growth differentiation factor 15 (GDF15), mRNA.
6940017	0.0319893	1.5248	up	-0.685396	-0.0767743	0.104341	0.516758	GJA1	2697	GO:0005886|GO:0005886|GO:0005886|GO:0005886|GO:0005887|GO:0005922|GO:0030054|GO:0030660|GO:0006810|GO:0006936|GO:0007267|GO:0007507|GO:0007605|GO:0016264|GO:0043123|GO:0004871|GO:0005515|GO:0015075	NM_000165.3	Homo sapiens gap junction protein, alpha 1, 43kDa (GJA1), mRNA.
940274	0.0223847	1.56333	up	-0.311033	0.333589	-0.281642	0.307822	GK	2710	GO:0005737|GO:0005739|GO:0005741|GO:0005829|GO:0016020|GO:0005975|GO:0006072|GO:0005975|GO:0006071|GO:0004370|GO:0016740|GO:0000166|GO:0004370|GO:0004370|GO:0004370|GO:0005524|GO:0016740	NM_000167.3	Homo sapiens glycerol kinase (GK), transcript variant 2, mRNA.
4150369	0.0055064	1.57071	up	-0.19885	0.452565	-0.408252	0.331123	GK	2710	GO:0005737|GO:0005739|GO:0005741|GO:0005829|GO:0016020|GO:0005975|GO:0006072|GO:0005975|GO:0006071|GO:0004370|GO:0016740|GO:0000166|GO:0004370|GO:0004370|GO:0004370|GO:0005524|GO:0016740	NM_203391.1	Homo sapiens glycerol kinase (GK), transcript variant 1, mRNA.
6960367	0.0107251	1.7295	down	-0.0829302	-0.873285	0.449229	0.376549	GPR110	266977	GO:0005886|GO:0016021|GO:0005886|GO:0016021|GO:0007218|GO:0007165|GO:0007218|GO:0004930|GO:0004872|GO:0004872|GO:0004930	NM_153840.2	Homo sapiens G protein-coupled receptor 110 (GPR110), transcript variant 1, mRNA.
6650202	0.0158215	1.74098	down	0.227749	-0.572149	0.023262	-0.0665916	GPR110	266977	GO:0005886|GO:0016021|GO:0005886|GO:0016021|GO:0007218|GO:0007165|GO:0007218|GO:0004930|GO:0004872|GO:0004872|GO:0004930	NM_153840.2	Homo sapiens G protein-coupled receptor 110 (GPR110), transcript variant 1, mRNA.
7000255	0.0130335	1.53913	down	0.0131658	-0.608953	0.0536213	0.0596606	GPR110	266977	GO:0005886|GO:0016021|GO:0005886|GO:0016021|GO:0007218|GO:0007165|GO:0007218|GO:0004930|GO:0004872|GO:0004872|GO:0004930	NM_025048.2	Homo sapiens G protein-coupled receptor 110 (GPR110), transcript variant 2, mRNA.
290730	0.0333211	1.56657	up	-0.502204	0.145404	-0.198507	0.915597	HIST1H2BD	3017	GO:0000786|GO:0005634|GO:0005694|GO:0006334|GO:0003677	NM_138720.1	Homo sapiens histone cluster 1, H2bd (HIST1H2BD), transcript variant 2, mRNA.
2970019	0.0127642	1.62569	up	-0.31011	0.390938	-0.585004	1.28933	HIST1H4H	8365		NM_003543.3	Homo sapiens histone cluster 1, H4h (HIST1H4H), mRNA.
1820592	0.016911	1.50114	up	-0.449062	0.136999	-0.219492	2.17953	HIST2H2AA3	8337	GO:0000786|GO:0005634|GO:0005694|GO:0006334|GO:0003677	NM_003516.2	Homo sapiens histone cluster 2, H2aa3 (HIST2H2AA3), mRNA.
4230678	0.00141224	1.69448	up	-0.467849	0.292991	-0.594564	0.661445	HIST2H2BE	8349	GO:0000786|GO:0005634|GO:0005694|GO:0006334|GO:0042742|GO:0003677|GO:0005515	NM_003528.2	Homo sapiens histone cluster 2, H2be (HIST2H2BE), mRNA.
6660601	0.00462987	2.24866	up	-1.31521	-0.146151	0.429891	0.937961	HMOX1	3162	GO:0005615|GO:0005624|GO:0005634|GO:0005783|GO:0005792|GO:0006788|GO:0050896|GO:0001935|GO:0002246|GO:0002686|GO:0006788|GO:0006916|GO:0007243|GO:0007588|GO:0008219|GO:0014806|GO:0034101|GO:0034383|GO:0035094|GO:0042167|GO:0042542|GO:0043123|GO:0043619|GO:0045080|GO:0045765|GO:0045909|GO:0050896|GO:0051090|GO:0055072|GO:0055072|GO:0055114|GO:0004392|GO:0004392|GO:0004871|GO:0005506|GO:0016491|GO:…	NM_002133.1	Homo sapiens heme oxygenase (decycling) 1 (HMOX1), mRNA.
2570300	0.00692315	1.74756	down	0.27587	-0.52947	0.197202	-0.439708	IFI44	10561	GO:0009615	NM_006417.3	Homo sapiens interferon-induced protein 44 (IFI44), mRNA.
840114	0.0136622	1.57394	up	-0.400416	0.253961	-0.683826	0.397393	IL11	3589	GO:0005576|GO:0005615|GO:0007267|GO:0008284|GO:0030168|GO:0030183|GO:0030219|GO:0033138|GO:0043410|GO:0045444|GO:0045944|GO:0046888|GO:0050731|GO:0005125|GO:0005142	NM_000641.2	Homo sapiens interleukin 11 (IL11), mRNA.
5420386	0.0286513	1.57457	up	-0.0896641	0.565292	-0.242957	0.164249	IL13RA2	3598	GO:0005615|GO:0005625|GO:0016020|GO:0016021|GO:0004872|GO:0004907	NM_000640.2	Homo sapiens interleukin 13 receptor, alpha 2 (IL13RA2), mRNA.
1570553	0.011979	1.67093	up	-0.496896	0.243755	-0.328334	0.246743	IL8	3576	GO:0005576|GO:0005615|GO:0001525|GO:0006928|GO:0006935|GO:0006954|GO:0006955|GO:0007050|GO:0007186|GO:0007242|GO:0007267|GO:0008285|GO:0019722|GO:0030155|GO:0030593|GO:0042119|GO:0045091|GO:0050930|GO:0005153|GO:0005515|GO:0008009	NM_000584.2	Homo sapiens interleukin 8 (IL8), mRNA.
2810059	0.019859	1.71192	up	-0.675241	0.100374	-0.110463	0.717877	KLF4	9314	GO:0005622|GO:0005634|GO:0005622|GO:0006350|GO:0007500|GO:0008285|GO:0045892|GO:0045892|GO:0003700|GO:0008270|GO:0016563|GO:0016564|GO:0046872|GO:0003676|GO:0008270|GO:0016564	NM_004235.3	Homo sapiens Kruppel-like factor 4 (gut) (KLF4), mRNA.
4040097	0.00540827	1.59576	up	-0.387007	0.287236	-0.343806	0.20526	KLF6	1316	GO:0005622|GO:0005634|GO:0005737|GO:0006350|GO:0006355|GO:0019221|GO:0030183|GO:0003677|GO:0008270|GO:0016563|GO:0016563|GO:0046872	NM_001300.4	Homo sapiens Kruppel-like factor 6 (KLF6), transcript variant 2, mRNA.
360110	0.00963333	1.58407	up	-0.275243	0.38839	-0.373495	0.121634	KLF6	1316	GO:0005622|GO:0005634|GO:0005737|GO:0006350|GO:0006355|GO:0019221|GO:0030183|GO:0003677|GO:0008270|GO:0016563|GO:0016563|GO:0046872	NM_001008490.1	Homo sapiens Kruppel-like factor 6 (KLF6), transcript variant 1, mRNA.
3710168	0.0189939	1.78358	up	-0.348495	0.486282	-0.667717	1.27737	KRT34	3885	GO:0005882|GO:0005882|GO:0008544|GO:0005198|GO:0005515|GO:0005198	NM_021013.3	Homo sapiens keratin 34 (KRT34), mRNA.
730040	0.00770837	1.54251	up	-0.401883	0.223397	-0.184007	0.219819	LAMB3	3914	GO:0005578|GO:0005576|GO:0005604|GO:0007155|GO:0008544|GO:0005198|GO:0005515	NM_000228.2	Homo sapiens laminin, beta 3 (LAMB3), transcript variant 1, mRNA.
3310288	0.00531442	1.72033	down	0.197471	-0.585215	0.132832	-0.167042	LOC647000	647000		XM_929980.2	PREDICTED: Homo sapiens similar to tubulin, beta 5 (LOC647000), mRNA.
6040546	0.0174589	1.53539	up	-0.535985	0.0826241	-0.0131197	0.158891	LOC647859	647859		XM_001130815.1	PREDICTED: Homo sapiens similar to Occludin (LOC647859), mRNA.
3940673	0.0204285	1.97135	up	-0.38587	0.593314	-0.796451	0.689636	LOC728285	728285		XM_001127070.1	PREDICTED: Homo sapiens similar to keratin associated protein 2-4 (LOC728285), mRNA.
60670	0.0128633	1.5246	down	0.154925	-0.453505	0.817472	-0.123852	LXN	56925	GO:0005737|GO:0050965|GO:0004857|GO:0005515|GO:0008191	NM_020169.2	Homo sapiens latexin (LXN), mRNA.
70167	0.00691903	1.66501	up	-0.583195	0.152334	-0.34078	1.26762	LY96	23643	GO:0005576|GO:0005886|GO:0005886|GO:0005886|GO:0005886|GO:0005886|GO:0006954|GO:0006955|GO:0006968|GO:0007166|GO:0007249|GO:0005515|GO:0015026	NM_015364.2	Homo sapiens lymphocyte antigen 96 (LY96), mRNA.
2630474	0.0280841	1.50913	up	-0.11097	0.482747	-0.0508556	-0.177631	MLLT11	10962	GO:0005575|GO:0003674	NM_006818.3	Homo sapiens myeloid/lymphoid or mixed-lineage leukemia (trithorax homolog, Drosophila); translocated to, 11 (MLLT11), mRNA.
4290037	0.0284945	1.50726	up	-0.352826	0.239105	-0.841272	0.234992	NOV	4856	GO:0005576|GO:0001558|GO:0005520|GO:0008083	NM_002514.2	Homo sapiens nephroblastoma overexpressed gene (NOV), mRNA.
7570358	0.00911343	1.62844	up	-0.356891	0.346597	-0.177804	0.173297	NPC1	4864	GO:0005635|GO:0005765|GO:0005768|GO:0005783|GO:0005887|GO:0016020|GO:0031902|GO:0048471|GO:0006897|GO:0007041|GO:0008206|GO:0016242|GO:0033344|GO:0042632|GO:0042632|GO:0005515|GO:0008158|GO:0015248	NM_000271.3	Homo sapiens Niemann-Pick disease, type C1 (NPC1), mRNA.
2650035	0.00223595	2.57824	down	0.165421	-1.20096	1.82011	-0.707605	PADI4	23569	GO:0005634|GO:0005737|GO:0006350|GO:0006355|GO:0006464|GO:0016568|GO:0018101|GO:0004668|GO:0005509|GO:0016787	NM_012387.1	Homo sapiens peptidyl arginine deiminase, type IV (PADI4), mRNA.
1050168	0.00646194	1.56375	up	-0.341134	0.30388	-0.545204	1.54783	PI3	5266	GO:0005576|GO:0005578|GO:0007620|GO:0004867|GO:0005515	NM_002638.2	Homo sapiens peptidase inhibitor 3, skin-derived (SKALP) (PI3), mRNA.
2120037	0.0103883	1.52908	up	-0.427102	0.185564	0.27301	-0.474882	PIR	8544	GO:0005634|GO:0006366|GO:0003712|GO:0005506|GO:0046872	NM_001018109.1	Homo sapiens pirin (iron-binding nuclear protein) (PIR), transcript variant 2, mRNA.
240400	0.00124987	1.51401	down	0.581623	-0.0167526	-0.317356	-0.629802	PMEPA1	56937	GO:0005886|GO:0016021|GO:0016021|GO:0030521|GO:0003674|GO:0005515|GO:0005515	NM_199169.1	Homo sapiens prostate transmembrane protein, androgen induced 1 (PMEPA1), transcript variant 2, mRNA.
3400019	0.0183531	1.5677	up	-0.529412	0.119235	-0.203059	0.679233	RGS2	5997	GO:0007049|GO:0007169|GO:0008277|GO:0009968|GO:0004871|GO:0005096|GO:0005516	NM_002923.1	Homo sapiens regulator of G-protein signalling 2, 24kDa (RGS2), mRNA.
4210524	0.00665688	1.51299	up	-0.323684	0.273716	-0.420515	0.587426	RND3	390	GO:0000139|GO:0005622|GO:0005794|GO:0016020|GO:0007155|GO:0007264|GO:0030036|GO:0000166|GO:0003924|GO:0005525	NM_005168.3	Homo sapiens Rho family GTPase 3 (RND3), mRNA.
1510424	0.0126011	2.10168	up	-1.13086	-0.0593163	-0.155953	1.74865	S100P	6286	GO:0005634|GO:0005737|GO:0043542|GO:0000287|GO:0005509|GO:0048306	NM_005980.2	Homo sapiens S100 calcium binding protein P (S100P), mRNA.
5260343	0.000769341	2.68701	down	1.09742	-0.328586	0.463133	-1.10784	SCG5	6447	GO:0005576|GO:0030141|GO:0006810|GO:0006886|GO:0006886|GO:0007218|GO:0016486|GO:0016486|GO:0046883|GO:0046883|GO:0004857|GO:0004857|GO:0005525|GO:0051082	NM_003020.1	Homo sapiens secretogranin V (7B2 protein) (SCG5), mRNA.
1440270	0.0269551	1.50349	up	-0.62418	-0.0358618	0.0582221	0.569811	SERPIND1	3053	GO:0005576|GO:0006935|GO:0007596|GO:0004867|GO:0008201|GO:0004867	NM_000185.3	Homo sapiens serpin peptidase inhibitor, clade D (heparin cofactor), member 1 (SERPIND1), mRNA.
7650523	0.00616597	2.2266	down	0.544495	-0.610345	0.211565	-0.163956	SHISA2	387914	GO:0005783|GO:0005789|GO:0016020|GO:0016021|GO:0007275	NM_001007538.1	Homo sapiens shisa homolog 2 (Xenopus laevis) (SHISA2), mRNA.
4670138	0.0130958	1.525	up	-0.0490058	0.5598	-0.196039	0.137904	SLC27A2	11001	GO:0005739|GO:0005777|GO:0005778|GO:0005782|GO:0005783|GO:0005789|GO:0016020|GO:0016021|GO:0000038|GO:0006629|GO:0008152|GO:0008152|GO:0000166|GO:0004467|GO:0016874|GO:0003824	NM_003645.2	Homo sapiens solute carrier family 27 (fatty acid transporter), member 2 (SLC27A2), mRNA.
2750128	0.00749882	1.77826	up	-0.664127	0.166341	-0.254882	-0.237463	SLC7A11	23657	GO:0016020|GO:0016021|GO:0006810|GO:0006865|GO:0015171|GO:0015327	NM_014331.3	Homo sapiens solute carrier family 7, (cationic amino acid transporter, y+ system) member 11 (SLC7A11), mRNA.
7210035	0.0066175	2.22366	up	-0.277966	0.874969	-0.331193	0.416309	SNORD13	692084		NR_003041.1	Homo sapiens small nucleolar RNA, C/D box 13 (SNORD13), non-coding RNA.
1570646	0.00213215	1.59199	down	0.00857194	-0.662263	0.04507	0.067675	TFAP2A	7020	GO:0005634|GO:0005634|GO:0005634|GO:0005634|GO:0006355|GO:0006350|GO:0006357|GO:0007398|GO:0006355|GO:0006355|GO:0003700|GO:0003700|GO:0003713|GO:0046983|GO:0003700|GO:0003700	NM_001042425.1	Homo sapiens transcription factor AP-2 alpha (activating enhancer binding protein 2 alpha) (TFAP2A), transcript variant 3, mRNA.
5810685	9.31946e-05	2.0113	down	1.07011	0.061978	-0.156587	-0.388105	THBS1	7057	GO:0005615|GO:0005576|GO:0005576|GO:0031093|GO:0006954|GO:0016525|GO:0007155|GO:0007275|GO:0004866|GO:0004871|GO:0005198|GO:0005509|GO:0005515|GO:0008201	NM_003246.2	Homo sapiens thrombospondin 1 (THBS1), mRNA.
3800706	0.00103281	2.08888	up	-0.919149	0.143584	-0.210255	0.697587	TM4SF19	116211	GO:0016020|GO:0016021	NM_138461.2	Homo sapiens transmembrane 4 L six family member 19 (TM4SF19), mRNA.
3450598	0.0022456	1.80643	up	-0.666634	0.186511	-0.263132	0.464186	TM4SF19	116211	GO:0016020|GO:0016021	XM_001134247.1	PREDICTED: Homo sapiens transmembrane 4 L six family member 19, transcript variant 2 (TM4SF19), mRNA.
2000364	0.0395065	1.5443	down	-0.0253846	-0.652339	0.18559	0.137264	TMEM156	80008	GO:0016020|GO:0016021	NM_024943.1	Homo sapiens transmembrane protein 156 (TMEM156), mRNA.
3990619	0.00470616	1.51351	down	0.504868	-0.0930332	0.159611	-0.404029	TOP2A	7153	GO:0000793|GO:0005634|GO:0005634|GO:0005634|GO:0005634|GO:0005654|GO:0005694|GO:0005730|GO:0005730|GO:0005737|GO:0005814|GO:0009330|GO:0019035|GO:0006260|GO:0006265|GO:0006266|GO:0006281|GO:0007059|GO:0007059|GO:0007059|GO:0007059|GO:0030261|GO:0030263|GO:0040016|GO:0043065|GO:0045870|GO:0045944|GO:0048015|GO:0000166|GO:0003682|GO:0003918|GO:0003918|GO:0005080|GO:0005524|GO:0008022|GO:0008022|GO:…	NM_001067.2	Homo sapiens topoisomerase (DNA) II alpha 170kDa (TOP2A), mRNA.
1990630	0.00164657	1.71158	up	-0.472884	0.302441	0.0315119	0.0301361	TRIB3	57761	GO:0005634|GO:0005634|GO:0006350|GO:0006355|GO:0006468|GO:0006469|GO:0006915|GO:0006950|GO:0043405|GO:0006468|GO:0003714|GO:0004672|GO:0004860|GO:0005515|GO:0005515|GO:0005524|GO:0019901|GO:0019901|GO:0019901|GO:0019901|GO:0003714|GO:0004672|GO:0005515|GO:0005524	NM_021158.3	Homo sapiens tribbles homolog 3 (Drosophila) (TRIB3), mRNA.
4490577	0.02227	1.62147	down	0.392968	-0.304331	0.0829728	-0.181274	TUBA1A	7846	GO:0005874|GO:0043234|GO:0007018|GO:0051258|GO:0000166|GO:0003924|GO:0005198|GO:0005525	NM_006009.2	Homo sapiens tubulin, alpha 1a (TUBA1A), mRNA.
6580474	0.00759266	1.71647	down	0.216577	-0.562872	0.0699027	-0.155853	TUBB	203068	GO:0005737|GO:0005874|GO:0043234|GO:0005737|GO:0005856|GO:0005874|GO:0043234|GO:0007018|GO:0051258|GO:0006928|GO:0007018|GO:0042267|GO:0051225|GO:0051258|GO:0000166|GO:0003924|GO:0005198|GO:0005525|GO:0000166|GO:0003924|GO:0005200|GO:0005525|GO:0042288	NM_178014.2	Homo sapiens tubulin, beta (TUBB), mRNA.
3610259	0.00733422	1.81859	down	0.592928	-0.269892	0.120125	-0.208993	TUBB	203068	GO:0005737|GO:0005874|GO:0043234|GO:0005737|GO:0005856|GO:0005874|GO:0043234|GO:0007018|GO:0051258|GO:0006928|GO:0007018|GO:0042267|GO:0051225|GO:0051258|GO:0000166|GO:0003924|GO:0005198|GO:0005525|GO:0000166|GO:0003924|GO:0005200|GO:0005525|GO:0042288	NM_178014.2	Homo sapiens tubulin, beta (TUBB), mRNA.
6200014	0.0195926	1.52118	up	-0.109193	0.495994	-0.388334	0.140706	ZNF165	7718	GO:0005622|GO:0005634|GO:0006350|GO:0006355|GO:0003700|GO:0005515|GO:0008270|GO:0046872	NM_003447.2	Homo sapiens zinc finger protein 165 (ZNF165), mRNA.
